# Supplementary material for: The Effect of Human–Horse Interactions on Equine Behaviour, Physiology, and Welfare: A Scoping Review
Source: Animals (Basel). 2021 Sep 24;11(10):2782. doi: 10.3390/ani11102782 (PMC8532845; doi:10.3390/ani11102782)
Supplement: Supplementary file 1 [file animals-11-02782-s001.zip]

Archive with 4 entries (4 files):
- Table S1 Syntax for KW searches.pdf
- Table S2 Grey literature search results.xlsx
- Table S3 Thematic analysis categorization.xlsx
- Table S4 Data extraction full results.xlsx
