# Supplementary material for: The Effect of Human–Horse Interactions on Equine Behaviour, Physiology, and Welfare: A Scoping Review
Source: Animals (Basel). 2021 Sep 24;11(10):2782. doi: 10.3390/ani11102782 (PMC8532845; doi:10.3390/ani11102782)
Supplement: Supplementary file 1 [file animals-11-02782-s001.zip › Table S2 Grey literature search results.xlsx]

## Sheet: Sheet1
Name of source	Source category	Link	KW Used	Date of search	Total # results	Number clicked	Number included	Notes
American Public Health Association	Veterinary medicine	https://www.apha.org/	horse human	2020-09-16	4	0	0	Human public health related
Animal Welfare Information Center (AWIC)	Veterinary medicine	https://www.nal.usda.gov/awic	horse human	2020-09-16	174	0	0	Welfare issues
Arctic Health	Veterinary medicine	https://arctichealth.org/	horse human, limit to subject:"horse"	2020-09-16	120	1	0	Specific to artic and Canadian issues, many horse riding related injuries
Association for Assessment & Accreditation of Laboratory Animal Care (AAALAC)	Veterinary medicine	https://www.aaalac.org/	horse human	2020-09-16	19	0	0	Many tech reports, mostly welfare acts
Association for Veterinary Epidemiology & Preventive Medicine	Veterinary medicine	https://sites.google.com/site/avepmweb/	horse human	2020-09-16	N/A	0	0	No search bar, only newsletters published by group
Canada Food Inspection Agency	Veterinary medicine	https://www.inspection.gc.ca/eng/1297964599443/1297965645317	horse human	2020-09-16	10	0	0	Regulations on horse meat and welfare. Listed "about 218" results, but only 10 appeared.
Canadian Association for Laboratory Animal Medicine	Veterinary medicine	https://calam-acmal.org/	horse human	2020-09-16	0	0	0
Centre for Evidence-Based Conservation	Veterinary medicine	http://www.cebc.bangor.ac.uk/index.php.en?menu=0&catid=0	horse human	2020-09-16	N/A	0	0	Content is not yet uploaded
Centers for Disease Control and Prevention (USA)	Veterinary medicine	https://www.cdc.gov/	horse human	2020-09-16	2217	0	0	Many irrelevant results, including other species. Horse-related results primarily dealt with meat eating and various diseases.
CDC National Center for Emerging & Zoonotic Infectious Diseases	Veterinary medicine	https://www.cdc.gov/	horse human	2020-09-16	2217	0	0	Same search engine as above
CDC One health	Veterinary medicine	https://www.cdc.gov/	horse human	2020-09-16	2217	0	0	Same search engine as above
Cochrane Collaboration Public Health Group	Veterinary medicine	https://ph.cochrane.org/%20finding-public-healthreviews	horse	2020-09-16	12	0	0	Results not relevant
Environmental Evidence Library of Systematic Reviews	Veterinary medicine	http://www.environmentalevidence.org/completed-reviews/page/7	horse	2020-09-16	0	0	0
Environmental health links - Toxicology web links (U.S. Dept. of Health & Human Services)	Veterinary medicine	http://www.environmentalevidence.org/completed-reviews/page/7	horse human	2020-09-16	9	0	0	Irrelevant technical bulletins
Food and Agriculture Organization of the United Nations	Veterinary medicine	http://www.fao.org/home/en/	horse human	2020-09-16	37	2	0	Therapy initiative announcements
Global Risk Forum	Veterinary medicine	https://grforum.org/	horse human	2020-09-16	0	0	0
Health Canada Public Health Research and Data	Veterinary medicine	https://www.canada.ca/en/services/health/science-research-data.html	horse human	2020-09-16	5525	0	0	Stopped searching after 2 pages without relevant link
Health Evidence (McMaster University)	Veterinary medicine	https://www.healthevidence.org/	horse human	2020-09-16	0	0	0
Indigenous Studies Portal	Veterinary medicine	http://iportal.usask.ca/	horse human	2020-09-16	3	1	0	EAT for indigenous use, human focused
Institute for Laboratory Animal Research	Veterinary medicine	https://www.nationalacademies.org/ilar/institute-for-laboratory-animal-research	horse human	2020-09-16	77	0	0	Irrelevant results
National Agricultural Safety Database	Veterinary medicine	https://nasdonline.org/	horse human	2020-09-16	74	1	0	Animal physical safety - no primary research
National Collaborating Centres for Public Health (Canada)	Veterinary medicine	https://www.nccph.ca/	horse human	2020-09-16	6	0	0	Irrelevant results
National Microbiology Lab (Public Health Agency of Canada)	Veterinary medicine	https://www.canada.ca/en/public-health/programs/national-microbiology-laboratory.html	horse human	2020-09-16	5525	0	0	Same search engine as health canada public health (above)
Office of Laboratory Animal Welfare	Veterinary medicine	https://olaw.nih.gov/resources/tutorial/animal.htm	horse human	2020-09-16	0	0	0
OIE – World Organization for Animal Health	Veterinary medicine	https://www.oie.int/	horse human	2020-09-16	0	0	0
One HealthAVMA	Veterinary medicine	https://www.avma.org/resources-tools/one-health	horse human	2020-09-16	0	0	0	Results focus on horse slaughter; stopped searching after passing 2 pages without clicking link
One Health Commission	Veterinary medicine	https://www.onehealthcommission.org/	horse human	2020-09-16	16	0	0	Disease specific
One Health Initiative	Veterinary medicine	https://onehealthinitiative.com/	horse human	2020-09-16	15	0	0	Disease specific
One Health LIBRARY	Veterinary medicine	https://www.onehealthcommission.org/en/one_health_resources/one_health_library/	horse human	2020-09-16	16	0	0	Same search engine as One Health Commission above
One Health Platform	Veterinary medicine	https://onehealthplatform.com/	horse human	2020-09-16	N/A	0	0	No search engine, nothing relevant in hand search of website
Partners in Information Access for the Public Health Workforce (USA)	Veterinary medicine	https://phpartners.org/ph_public/	horse human	2020-09-16	27	0	0	Equine medical health
Public Health Agency of Canada	Veterinary medicine	https://www.canada.ca/en/public-health/programs/national-microbiology-laboratory.htmlindex-eng.html	horse human	2020-09-16	5525	0	0	Same search engine as health canada public health (above)
PulseNet (CDC)	Veterinary medicine	https://www.cdc.gov/pulsenet/	horse human	2020-09-16	3209	0	0	Results focus on human disease; stopped searching after passing 2 pages without clicking link
US Animal & Plant Health Inspection Service (APHIS)	Veterinary medicine	https://www.aphis.usda.gov/aphis/home	horse human	2020-09-16	800+	0	0	Results focus on human virus/disease concerns; stopped searching after passing 2 pages without clicking a relevant source
US Foreign Agricultural Service	Veterinary medicine	https://www.fas.usda.gov/	horse human	2020-09-16	0	0	0
Veterinary Public Health (FAO)	Veterinary medicine	http://www.fao.org/ag/againfo/resources/en/pubs_vph.html	horse human	2020-09-16	264	0	0	Mostly animal welfare news bulletins
WHO Avian & other zoonotic influenza	Veterinary medicine	https://www.who.int/influenza/human_animal_interface/en/	horse human	2020-09-16	298	0	0	Results focus on human disease; stopped searching after passing 2 pages without clicking link
WHO FluNet	Veterinary medicine	https://www.who.int/influenza/gisrs_laboratory/flunet/en/	horse human	2020-09-16	298	0	0	Same search engine as above
WHO Health & Environment Link Initiatives (HELI)	Veterinary medicine	https://www.who.int/heli/en/	horse human	2020-09-16	298	0	0	Same search engine as above
WHO Zoonoses and the Human-Animal-Ecosystems Interface	Veterinary medicine	https://www.who.int/zoonoses/en/	horse human	2020-09-16	298	0	0	Same search engine as above
World Animal Protection	Veterinary medicine	https://www.worldanimalprotection.ca/?from=international_en&_ga=2.82944607.870878917.1546981378-2048484002.1546981378	horse human	2020-09-16	320	0	0	Public knowledge dissemination articles on animal welfare (not specific to horses)
OpenGrey	General	http://www.opengrey.eu/	horse human	2020-09-16	36	1	1	PhD thesis, supervisor: Hausberger
Google	General	https://www.google.com/search?sxsrf=ALeKk03m3T7q1Yqv7XMeB7MlAMog_DdI7Q%3A1600347985610&ei=UV9jX5XTJPHs_Qash7rABw&q=%22human+horse+bond%22+OR+%22human+horse+relationship%22+Filetype%3Apdf&oq=%22human+horse+bond%22+OR+%22human+horse+relationship%22+Filetype%3Apdf&gs_lcp=CgZwc3ktYWIQAzoHCCMQrgIQJ1C2E1iMHGDWHGgAcAB4AIABZ4gBkQSSAQM1LjGYAQCgAQGqAQdnd3Mtd2l6wAEB&sclient=psy-ab&ved=0ahUKEwjVv8vpoPDrAhVxd…	"human horse bond" OR "human horse relationship" OR "human horse interaction" Filetype:pdf	2020-09-17	460	5	0
Google	General	https://www.google.ca/search?sxsrf=ALeKk038rS17HCPDn70P1nHagVtlzZ1usw%3A1600349035369&ei=a2NjX9qLFoWk_QbE4r7oCg&q=%22human+horse+bond%22+OR+%22human+horse+relationship%22+Filetype%3Adoc&oq=%22human+horse+bond%22+OR+%22human+horse+relationship%22+Filetype%3Adoc&gs_lcp=CgZwc3ktYWIQAzoHCCMQrgIQJ1DCBVisE2CjFGgCcAB4AIABaIgB9QWSAQM4LjGYAQCgAQGqAQdnd3Mtd2l6wAEB&sclient=psy-ab&ved=0ahUKEwia7ZPepPDrAhUFUt…	"human horse bond" OR "human horse relationship" OR "human horse interaction" Filetype:doc	2020-09-17	5	0	0
Google	General	https://www.google.ca/search?sxsrf=ALeKk01ySw8ARVnGD4eW62P2I-tHXhTbPA%3A1600349062215&ei=hmNjX__VDK-a_Qa-qofYDQ&q=%22human+horse+bond%22+OR+%22human+horse+relationship%22+Filetype%3Adocx&oq=%22human+horse+bond%22+OR+%22human+horse+relationship%22+Filetype%3Adocx&gs_lcp=CgZwc3ktYWIQAzoECAAQR1CqC1iqC2DsDGgAcAF4AIABT4gBT5IBATGYAQCgAQGqAQdnd3Mtd2l6yAEIwAEB&sclient=psy-ab&ved=0ahUKEwj_sPrqpPDrAhUvTd8K…	"human horse bond" OR "human horse relationship" OR "human horse interaction" Filetype:docx	2020-09-17	11	0	0
Google	General	https://www.google.com/search?biw=1427&bih=992&sxsrf=ALeKk00ODLXiy1JcPIPrHeEibE3dfc_ZUw%3A1600349329166&ei=kWRjX4fbCY3K_QbWy6CAAg&q=%22human+equine+bond%22+OR+%22human+equine+relationship%22+OR+%22human+equine+interaction%22+Filetype%3Apdf&oq=%22human+equine+bond%22+OR+%22human+equine+relationship%22+OR+%22human+equine+interaction%22+Filetype%3Apdf&gs_lcp=CgZwc3ktYWIQA1CmvARYkeQEYKfnBGgBcAB4AIABb…	"human equine bond" OR "human equine relationship" OR "human equine interaction" Filetype:pdf	2020-09-17	62	8	4
