# Supplementary material for: The Effect of Human–Horse Interactions on Equine Behaviour, Physiology, and Welfare: A Scoping Review
Source: Animals (Basel). 2021 Sep 24;11(10):2782. doi: 10.3390/ani11102782 (PMC8532845; doi:10.3390/ani11102782)
Supplement: Supplementary file 1 [file animals-11-02782-s001.zip › Table S3 Thematic analysis categorization.xlsx]

## Sheet: Sheet1
THEMES	SUB THEMES	Arrazola & Merkies (2020)	Birke & Hockenhull (2015)	Blokhuis et al. (2008)	Contalbrigo et al. (2021)	Costa et al. (2015)	Diugan et al. (2014)	Fazio et al. (2013)	Fureix et al. (2009)	Goldhawk et al. (2021)	Gorecka-Bruzda et al. (2017a)	Gorecka-Bruzda, et al. (2017b)	Hartmann et al. (2021)	Hockenhull et al. (2015)	Ijichi et al. (2018)	Janczarek, I., et al. (2018)	Kieson et al. (2020)	Konig von Borstel et al. (2011)	Kozak et al. (2018)	Lansade & Bouissou (2008)	Ligout et al. (2008)	Lundberg et al. (2020)	Malinowski et al. (2018)	Mendonca et al. (2019a)	Mendonca et al. (2019b)	Merkies et al. (2018)	Merkies et al. (2014)	Minero et al. (2018)	Minero et al. (2009)	Munsters et al. (2013)	Munsters et al. (2012)	Nuchprayoon et al. (2017)	Ono et al. (2017)	Pluta, M. & Kedzierski, W. (2018)	Pluta, M. & Osinski, Z. (2014)	Popescu et al. (2016)	Ringhofer & Yamamoto (2017)	Sankey et al. (2010)	Scopa et al. (2020)	Sondergaard & Jago (2010)	Squibb et al. (2018)	Stomp et al. (2020)	Thorbergson et al. (2016)	Visser et al. (2002)	von Lewinski et al. (2013)	Yorke et al. (2013)
Observational Assessment	Observational studies	behavioural observation	behavioural observation	behavioural observation	behavioural observation	behavioural observation	behavioural observation		behavioural observation	behavioural observation	behavioural observation		behavioural observation			behavioural observation	behavioural observation	behavioural observation	behavioural observation	behavioural observation	behavioural observation	behavioural observation		behavioural observation	behavioural observation		behavioural observation	behavioural observation	behavioural observation	behavioural observation	behavioural observation					behavioural observation	behavioural observation			behavioural observation		behavioural observation	behavioural observation
	Standardized testing protocol					standardized assess / battery of tests	standardized assess / battery of tests		standardized assess / battery of tests		standardized assessment		standardized assessment						standardized assess / battery of tests	standardized assessment	standardized assess / battery of tests	standardized assess / battery of tests					standardized assessment	standardized assess / battery of tests	standardized assessment					standardized assess / battery of tests		standardized assessment			standardized assess / battery of tests	standardized assess / battery of tests
	Categorization of behavioural observation	ethogram	video analysis	ethogram / video analysis	ethogram / video analysis					ethogram / video analysis	video analysis						direct observation / video analysis			ethogram		ethogram / video analysis		video analysis	frequency of behaviours	video analysis	video analysis	ethogram	qualitative description, dichotomous / video analysis	video analysis						qualitative description, dichotomous	video analysis						qualitative description, dichotomous
	Assessment of horse bodily position(s)		physical position																physical touch						physical position	gait and physical position	horse gait and physical position															physical position
	Control group			control group																				control group			control condition						control group										control group		control condition
	Approach human						approach human		approaching human											approaching human	approaching human								approaching human									approaching human		approaching human
Physiological Assessment	Physiological measures	heart rate		heart rate	ACTH, cortisol, catecholamin			cortisol			heart rate		heart rate	heart rate	heart rate, eye temperature & core temperature	heart rate		heart rate	heart rate	heart rate		heart rate	heart rate & cortisol	heart rate	heart rate	heart rate & cortisol	heart rate			heart rate & cortisol	heart rate	heart rate, cortisol & muscle tone	cortisol	heart rate	heart rate			heart rate	heart rate, HRV & ECG	heart rate	heart rate & eye temperature		heart rate	heart rate	heart rate & cortisol	cortisol
Incongruent Behavioural and Physiological Measures	Incongruence between behavioural and physiological responses											incongruence between behavioural and physiological responses				incongruence between behavioural and physiological responses		incongruence between behavioural and physiological response																							incongruence between behavioural and physiological responses
Equine Emotional State	Emotional reactivity					emotional reactivity			emotional reactivity	emotional reactivity			emotional reactivity			emotional reactivity		emotional reactivity	emotional reactivity	reactivity to humans	reactivity to human			emotional regulation	emotional state	physical vs. emotional cues / human reactivity								emotional reactivity		horse attitude		equine emotional state	emotional reactivity			emotional state / horse comfort / relaxed		emotional reactivity
	Stress response	stress response			stress reactions			stress response / HPA axis				stress response					arousal									stress response	stress						stress response						arousal		stress response		horse stress and relaxation
	Temperament									temperament								temperament	temperament	temperament trait
Background and Experience of Human Participants	Human participants	at-risk adolescent participants			children (typical and ASD)			participants with physical disabilities															veteran PTSD participants	participants with physical and psychological issues								children participants														children participants
Horse Human Relationship and the "Buffering" Effect	Horse human relationship	horse human relationship	horse human relationship			horse human relationship	horse human relationship		horse human relationship			horse human relationship	horse human relationship	horse human relationship				horse human relationship				attachment / horse human relationship						horse human relationship		horse human relationship	horse human relationship							horse human relationship	horse human relationship
	Buffering response		familiar and unfamiliar human										familiar and unfamiliar human	buffering effect / familiar and unfamiliar human	buffering effect / familiar and unfamiliar human			buffering effect		familiar and unfamiliar human										buffering			buffering effect				familiar human		buffering effect / familiar and unfamiliar human					buffering effect / familiar human / social support
	Exposure to humans						associations				exposure	exposure				repeated exposure														habituation										handling after birth
Horse Human Synchronization	Synchronization between horse and human			synchronization																							synchrony / physically/psychologically stressed human				synchrony															synchrony
Equine Welfare	Welfare					measure of welfare																	welfare	welfare								welfare				welfare
	Training	therapy		training	therapy		riding vs. working horse	therapy	traditional vs. natural horsemanship exercises	rodeo							food vs human interaction reward						therapy		therapy			positive vs. negative handling	repeated handling sessions	working horse		therapy	trekking horses		feral horse /comparsion between breeds			positive and negative reinforcement / training						trained vs. untrained		therapy
MISC	MISC																				forced contact							safety							wildlife reserve		non verbal communication				compliance	snorts			audience
