# Supplementary material for: The Effect of Human–Horse Interactions on Equine Behaviour, Physiology, and Welfare: A Scoping Review
Source: Animals (Basel). 2021 Sep 24;11(10):2782. doi: 10.3390/ani11102782 (PMC8532845; doi:10.3390/ani11102782)
Supplement: Supplementary file 1 [file animals-11-02782-s001.zip › Table S4 Data extraction full results.xlsx]

## Sheet: Sheet1
Full article citation	Country of study	Methodology/Study design	Aim of study	Outcome measured	Type of interaction	Use of horse (working, companion, reproduction, etc)	Study population and sample size(s) (if applicable)	Skill level / experience with horses	How the bond was measured (e.g. observational, physiological, etc).	Measurement tools, if applicable	Measures	Definition or conception of horse-human bond (if provided)	Main study outcome as related to the effect of the bond in the horse (e.g. welfare); measurement of the bond; and/or description of the physiology of the bond	Important outcome(s)
Arrazola, A. & Merkies, K. (2020). Effect of human attachment style on horse behaviour and physiology during equine-assisted activities: A pilot study. Animals, 10(1156).	Canada	Behavioural observation and physiological measures	To determine the effect of the attachment style of at-risk adolescents on the physiology and behaviour of therapy horses.	physiological (heart rate) and behavioural response to therapy-related interaction with humans	handling	therapy	33 at-risk adolescents (12-19 years of age) with 9 therapy horses (geldings of various breeds)	Novice (children/adolescents)	Physiological (heart rate) and observational (horse behaviour - occurence of affiliative, avoidance, and oral behaviours)	Polar RS800, Polar Electro Canada (Heart rate) The behavioural response of the horse toward the adolescent included affiliative (horse nudging adolescent, licking adolescent, moving toward adolescent, following adolescent’s requests), avoidance (horse shying, bolting, kicking, stomping, refusing to move, biting adolescent, pushing away adolescent, moving away from adolescent, moving in a speed or…	Physiological: heart rate. Behavioural: direct observation for specific behaviours separated into three groups: affiliative (nuding, movement to human, etc); avoidance (shying, bolting, kicking, etc); and oral (biting, licking, tongue lolling, etc). Test: therapy session with at-risk adolescents.		Horses’ ER decreased after both types of handling as indicated by decreases in the occurrence of whinnying during stressful situations. Head movement (jerk/shake) was the most sensitive variable to handling type. In the spontaneous approach tests, horses in the traditional handling group showed higher latencies to approach a motionless person after handling than did the natural horsemanship group…	Over time, horses used for equine assisted therapy demonstrated more affiliative behaviour and less variability in the stress response (i.e. heart rate and perceived avoidance behaviours) towards adolescents. Moreover, the human attachment style of humans with emotional and mental difficulties appear to influence the horses' perception of humans.
Birke, L. & Hockenhull, J. (2015). Journeys together: horses and humans in partnership. Society & Animals, 23, 81-100.	United Kingdom	Observation and cross sectional interviews	To determine whether observable factors exist in the horse-human bond.	observable change during horse-human interaction	handling	trail riding and competition (dressage and jumping)	Horses were between the ages of 2 and 24 years of age; various breeds.	Experienced handlers	Using observation (from filming of pairs) and qualitative information gathering (observers watching video, narrative description and interviews). Then took information from qualitative to create 3 specific measurements (described below)	Video of interactions; observation by external judges. Quantitative measures included: (1) Attention: Obvious shifts of attention were indicated by head movements (horse or human looking at something outside the arena, for example). We recorded frequencies of such attention shifts, away from the direction of movement, for both participants. We also recorded how often the human looked directly at …	Behaviour: Video analysis of horse interaction with humans, specifically: attention (frequency of head movements); tension (frequency of ear movements and resistances); coordination (distance between horse and human during lead). Test: handling (e.g. leading) of horses by familiar and unfamiliar humans.	Familiar bonds were defined as human-horse interaction for at least 5 months.	All procedures provoked avoidance behaviors during treatments as well as an increase in all physiological indices as compared to pre-treatment levels. During treatments, highest values of HR and HRmax were recorded in hoof trimming. Increased cortisol levels were greater in fillies than colts and after the procedure than before in hoof trimming. No difference in behaviour towards human following …	A stronger horse-human relationship was observed in established horse-human partnerships, as opposed to unfamiliar partners. Immature bonds appeared as less trusting, less relaxed, and less coordinated than mature, close bonds.
Blokhuis, M.Z., Aronsson, A., Hartmann, E., Reenen, C.G. & Keeling, L. (2008). Assessing the rider's seat and horse's behaviour: Difficulties and perspectives. Journal of Applied Animal Welfare Scienec, 11(3), 191-203.	Sweden	Observational with physiological measures	To define and measure problems associated with the rider's seat and evaluate its connection with physiological and behavioural responses in the horse.	physiological (heart rate) and behavioural response to interaction with humans	riding	sport	Riders were 20 experienced students (1 male, 19 females)from the equine program at the riding school Strömsholm (ages 21–28 years) - elementary dressage level with no experience riding study horses. Eleven Swedish warm-blood horses, 1 Andalusia, 3 mares, and9 geldings—ages 6 to 13 years.	Experienced riders	Observational and physiological (heart rate of horses and riders)	Ethogram of observational behaviors in horses and Polar heart rate monitors (Polar S810, Finland)	Physiological: heart rate. Behavioural: video analysis using an ethogram of observational behaviours of horse discomfort in relation to position of the rider's seat. Test: horses ridden by humans with varying riding experience and training.		Forced human contact thus appears to be more efficient in improving human–horse relationships and subsequent handling than unforced human contact. However, the lack of effect on reactivity towards humans in an unfamiliar environment, and the lack of long-term effects suggest that this method needs to be improved to be more effective.	A significant decrease in heart rate was observed in horses after its rider received training in proper seating position. This suggests that horses may detect minor changes in the rider's psychological or physical state, which in turn can affect their physiological state.
Contalbrigo, L., Borgi, M., De Santis, M., Collacchi, B., Tuozzi, A., Toson, M., Redaelli, V., Odore, R., Vercelli, C., Stefani, A., Luzi, F., Valle, E., & Cirulli, F. (2021). Equine-Assisted Interventions (EAIs) for Children with Autism Spectrum Disorders (ASD): Behavioural and Physiological Indices of Stress in Domestic Horses (Equus caballus) during Riding Sessions. Animals : an open access jo…	Italy	Behavioural observation and physiological measures	To investigate behavioural and physiological indices of stress in horses involved in EAI standardised sessions with children with ASD compared to typically developing (TD) children	Physiological (blood and salivia samples: blood adrenocorticotropic hormone (ACTH), cortisol, and catecholamines); and Behavioural (stress reactions)	handling and riding	Riding	19 horses of different ages (mean 17.3 ± 5.7 years), sex (six mares and thirteen geldings), and breed (4 Italian saddles, 8 ponies, 3 Argentine, 1 Maremmano, 1 Haflinger, 1 Wielkopolski, and 1 Hungarian)	Amateur (children - half with ASD and half neurotypical)	Physiological (blood and salivia samples: blood adrenocorticotropic hormone (ACTH), cortisol, and catecholamines); and Behavioural (ethogram)	Blood samples were collected using jugular venipuncture to measure serum corti- tisol, plasma ACTH, and catecholamines—adrenaline, noradrenaline, and dopamine. Thermographic images were collected using an infrared camera (Thermo GEAR G120EX, Nippon Avionics Co., LTD, Ikonobecho, Japan) HR and HRV were measured using the Polar Equine® RS800. All 38 sessions (19 ASD sessions and 19 TD sessions) wer…	Physiological: Blood and salvia sample; infrared thermometry; heart rate and heart rate variability Observational: Ethogram		Results indicate that, in general, stress responses in horses involved in EAIs did not differ as a function of the horse being ridden by children with ASD or TD. A lower sympathetic tone in horses involved in ASD sessions was found, while in the mounting and dismounting phases, horses displayed behavioural signs of stress, independently from children’s behaviour. We conclude that professionals wo…	Children with ASD do not impact the horse’s welfare compared with TD children of the same age during a typical riding session.
Costa, E.D., Dai, F., Murray, L.A.M., Guazetti, S., Canali, E. & Minero, M. (2015). A study on validity and reliability of on-farm tests to measurehuman–animal relationship in horses and donkeys. Applied Animal Behaviour Science, 163, 110-121.	Italy	Repeated measures, observation	To assess whether a set of on-farm behavioural tests allow for differentiation between horse facilities with excellent or sub-optimal human–animal relationship.	behaviour towards humans post interaction	handling	farm/working	313 adult horses	Not provided	Observational / Behavioural	Standardised human–equine behavioural tests: avoidance distance test(AD), voluntary animal approach test (VAA), forced human approach test (FHA), walking down side and tail tuck.	Behavioural: direct observation of horse behaviour after repeated observations for good overall welfare. Test: avoidance test, voluntary animal approach test, forced human approach test, walking down side, and tail tuck.	The human-animal relationship is a continually changing process that can be defined as the mutual perception that develops and expresses itself in the mutual behaviour (Estep and Hetts, 1992). It is based on repeated interaction, defines each subject's expectations during the encounters that follow (Fureix et al., 2009; Hausberger and Muller, 2002; Ligout et al., 2008) Broadly speaking, tests des…	These findings suggest that training a horse for a specific activity modifies the perception of stimuli and the strategies that the horse uses to balance its emotional state. Thus, horses involved in different activities probably behave differently according to their training. Such information is of great importance in improving training methods, with the aim of increasing equine welfare. The act…	Horses observed to have a "sub-optimal" relationship with owners demonstrated avoidance and aggressive behaviours more often when approached.
Diugan, E-A., Spinu, M. & Popescu, S. (2014). Human-animal relationship assessment in horses (Equus caballus) with different uses. Bulletin UASVM Veterinary Medicine, 71(2).	Romania	Behavioural observation	To assess comparatively human-horse interactions to determine if significant differences can be found depending on the type of their activity.	behaviour towards humans during human interaction (handling)	handling	working, equitation, reproduction	128 adult horses (mares, stallions and geldings)	Not provided	Observational / Behavioural	Three simple behavioural tests: (1) the voluntary approach test; (2) the avoidance distance measuring; and (3) the ability to touch the horse including the measuring of its tolerance for human physical contact.	Behavioural: direct observation of horse behaviour after handling. Test: voluntary approach test, avoidance distance measuring, and horse tolerance of physical contact with human.		A difference was observed in the approach of horses for different uses; riding horses approached the human within 60 seconds, whereas none of the working horses and only 12% of the breeding horses approached the human. That the working horses did not approach the assessor, may show that these horses do not have a positive perception about humans, possibly seeing them in association with the work …	The use of horses, and previous experiences with humans, impact the nature of the horse-human relationship. Specifically, riding horses were observed to approach humans more readily than working horses, the latter of which may associate humans with work.
Fazio, E., Medica, P., Cravana, C. & Ferlazzo, A. (2013). Hypothalamic-pituitary-adrenal axis responses of horses to therapeutic riding program: effects of different riders. Physiology & Behavior, 118, 138-143.	Italy	Repeated measures with physiological measures	To determine whether therapeutic riding could result in higher levels of stress in horses than recreational riding.	physiological (blood cortisol) response to therapy-related interaction with humans	riding	therapy	Six horses with twelve children (half with psychomotor disabilities and half healthy)	Novice (children/adolescents)	Physiological	Cortisol levels	Physiological: blood cortisol samples. Test: therapeutic sessions with different riders: disabled and recreational riders.		The results indicate improper human-animal relationship in all the studied horse categories, with negative impact on the welfare of the animals. This problem has low remedial possibilities, because it needs human mentality change of those working with horses.	Horses ridden by children with psycho-motor disabilities demonstrated a higher stress response, as measured by lower cortisol levels, than when ridden by healthy children. HPA axis was less responsive to disabled than health, recreational riders.
Fureix, C., Pages, M., Bon, R., Lassalle, J-M., Kuntz, P. & Gonzalez, G. (2009). A preliminary study of the effects of handling type on horses' emotional reactivity and the human-horse relationship. Behavioural Processes, 82, 202-210.	France	Behavioural observation	To assess and compare the effect of two training methods on emotional reactivity and the human-horse relationship.	behaviour as a measure of emotional reactivity during interaction	handling	breeding	12 Welshmares	Not provided	Behavioural	The human–horse relationship was assessed with two additional tests: firstly, whether the horse spontaneously approached an unknown human entering the pen and staying motionless at its centre (voluntary approach, hereafter referred as‘VA’), and secondly, whether they approached and/or made con-tact with the same human entering the pen and trying to touch the horse (forced approach, hereafter refe…	Behavioural: Direct observation after handling in one of two groups: (1) using traditional exercises (halter leading, grooming/brushing, lifting feet, lunging and pseudo-saddling (using only girth and saddle pad); and (2) using natural horsemanship exercises. Test: voluntary approach test (horse approaches unfamiliar human) and forced approach test (horse approaches human after forced physical co…	Horse behaviours (observable) were used as indicators of the quality of the horse-human relationship.	To external observers, as well as to the researchers, established partnerships were indeed more coordinated, giving an impression of moving together, of harmony and predictability. Unfamiliar partners, by contrast, are less trusting, less relaxed, and less coordinated. Clearly, experiencing horses in general helps people engage with them (and experiencing humans helps horses). But there is also a…	Traditional training exercises was associated with a higher latency in approaching an unfamiliar human than natural horsemanship exercises. Natural horsemanyship training exercises may lead to better horse-human relationship.
Gorecka-Bruzda, A., Jaworski, Z., Suwala, M., Sobczynska, M., Jastrzebska, E., Ogluszka, M., Sankey, C., Boron, M. & Jezierski, T. (2017). Aversiveness of husbandry procedures for pre-weaned foals: a comparison using behavioural and physiological indices. Applide Animal Behavioural Science, 191, 31-38.	Poland	Experimental study (pre- post test design)	To assess the aversiveness and effects on the horse-human relationship of a range of common husbandry procedures.	behaviour post husbandry	handling/husbandry	companion/research	27 foals (11 colts and 16 fillies)	Not provided	Physiological and behavioural	Heart rate; heart rate maximum; salivatory cortisol levels (Cortisol Enzyme Immunoassay kit (Arbor Assay, Ann Arbor, MI, USA). Behavioural: Video recordings were screened for any behaviour evidencing avoidance, withdrawal or attempts to escape restraint. A list of avoidance behaviours was set after analysis of the first five recordings (five horses) during hoof trimming. The avoidance behaviours …	Physiological: heart rate, heart rate variability, salivatory cortisol. Behavioural: Video analysis avoidance behaviours in horses. Test: Husbandry procedures: hoof trimming, microchip implantation, blood sampling, and body conformation measurements.	Reactivity after stressful events	In conclusion, stress levels, as demonstrated by plasma cortisol concentrations and HRV, did not change in horses involved in EAAT sessions with veterans who had been previously diagnosed withPTSD. Furthermore, the horses used in this study did not demonstrate increased levels of well-being as demonstrated by the lack of change in plasma oxytocin concentrations after EAAT sessions. Symptoms of PT…	Grooming and handling provoked avoidance behaviours and an observable increase in horses' physioloigcal responses. However these responses did not impact behaviour towards humans post-treatment. Pre-weaned horses appear to tolerate stressful events without impact the horse-human relationship when exposed appropriately before treatments.
Goldhawk, C., Grandin, T. & Pajor, E. (2021). Effect of animal’s experience and rodeo procedures on behaviour of bucking horses at a large commercial rodeo in Canada. Applied Animal Behaviour Science, 234, 105199. https://doi.org/10.1016/j.applanim.2020.105199	Canada	Behavioural observation	To assess reactivity of horses used for bucking events at rodeos prior to bucking performances and the relationship with animal experience and environmental factors	Reactivity of horses (observational)	handling	Rodeo (bucking)	116 horses over a 3 year period	Novice and Experienced handlers	Observational (direct and video recording)	Ethogram: Upon entry into the bucking chute the ethogram presented in Table 2 was used to continuously record absence or presence and frequency of behaviours until the horse was released into the arena for the bucking performance. Observers recorded the time of entry into the bucking chute, if horses entered fully tacked, if not fully tacked the time tacking finished, if specific events occurred …	Observational: Ethogram		Increased activity with rodeo events led to decreased behavioural reactivity in horses during both loading and holding in the chute prior to performance. Human activity not inherent to rodeo performance was associated with increased reactive behaviours prior to per- formance and not associated with performance scores – indicating changes to reduce reactivity would not alter the competition.	Increased activity with rodeo events led to decreased behavioural reactivity in horses during both loading and holding in the chute prior to performance.
Gorecka-Bruzda, A., Jaworski, Z., Suwala, M., Boron, M., Ogluszka, M., Earley, B. & Sobczynska, M. (2017)Longitudinal study on human-related behaviour in horses—Can horses (Equus caballus) be de-domesticated? Applied Animal Behavioural Science, 195, 50-59.	Poland	Randomized controlled trial	To determine whether persistent avoidance of human would confirm de-domestication process in semi-feral horses.	domestication as a function of interaction with humans	handling	working and wild	53 Konik polski horses	Not provided	Behavioural and physiological	During handling test heart rate (HR) and heart rate variability (RMSSD) were measured. The handling test was adapted from Jezierski et al. (1999) and was conducted twice, when the horses were 12 and 18 months old.The behaviour of the horse was video-recorded by an operator at a distance of 20 m. Prior to the test, the foals were equipped with a heart rate monitor (POLAR s810i), placed on the mois…	Physiological: heart rate and heart rate variability. Behavioural: video analysis of observable behaviours. Test: motionless human test after repeated human interaction.	Domestication - approach and reactivity to humans	This study indicates that the subjective assessment of match- ing/mismatching horse-rider combinations is supported by more objective criteria such as HR and BS. Exposure to novel objects or challenging situations were perceived as less stressful to horses when there was a good horse-rider ‘match’. Compliant and partly-compliant animals (i.e. horses that matched different riders) had lower HRs th…	Gradual relaxation of daily contact with humans can lead to de-domestication in horses.
Hartmann, E., Rehn, T., Christensen, J. W., Nielsen, P. P., & McGreevy, P. (2021). From the Horse’s Perspective: Investigating Attachment Behaviour and the Effect of Training Method on Fear Reactions and Ease of Handling—A Pilot Study. Animals, 11(2), 457. MDPI AG. Retrieved from http://dx.doi.org/10.3390/ani11020457	Sweden	Behavioural observation and physiological measures	To explore whether horses would show attachment-like behaviours to their trainer as a consequence of repeated interactions; to assess the horses’ reactions while being led by the trainer as compared to a stranger through a parkour consisting of five stations with novel objects and a sudden noise; and to explore the effect of training method on the horse-trainer relationship and ease of handling.	Reactivity of horse (physiological and behavioural observational)	handling	Racing and riding	12 adult Standardbreds horses	Experienced handlers (unfamiliar humans)	Physiological (HR) and Observational (direct and video recording)	Heart rate was recorded with Polar Equine CS600X Fear-eliciting test (novel objects presented close to two humans) and a handling test (being led passing novel objects)	Physiological: Heart rate Observational: Fear Test; Handling Test (pre and post test)		The horses showed reduced reactions in both the fear test (encountering novel objects with the trainer and a stranger present while moving freely) and handling test (encountering novel objects while being led by the trainer versus a stranger) after training compared to before training. However, we could not provide conclusive evidence that horse–human relationships established during training con…	Handler familiarity and training method did not have an effect on ease of handling. Horse heart rates were significantly lower in the fear and handling post-tests than in the pre-tests.
Hockenhull, J., Young, T.J., Redgate, S.E. & Birke, L. (2015). Exploring synchronicity in the heart rates of familiar and unfamiliar pairs of horses and humans undertaking an in-hand task. Anthrozoos, 28(3), 501-511.	United Kingdom	Physiological measures	To explore the effect of familiarity on the physiological responses of horse–human dyads.	physiology (heart rate) as a measure of emotional reactivity during interaction (riding)	handling	companion	17 horse-human dyads	Experienced riders	Physiological	Heart rate (HR) was chosen as the physiological measure of horse’s emotional reactivity during the obstacle course, as it has been successfully used for similar purposes in other studies (e.g., equine reactivity to novel objects, Visser et al. 2002; and quantifying equine temperament, Visser et al. 2003). Polar RS800 heartrate monitors	Physiological: heart rate. Test: horses ridden by familiar and unfamiliar humans.	Physiological synchrony between horse and human	Our results suggested that the EATin this study was neither a negative nor a positive event. EATs with patients who had both physical and psychological expectations were more challenging for horses than those with patients who had only psychological expectations. EATs with patients who had both physical and psychological expectations were more challenging for horses than those with patients who h…	Horse demonstrated lower heart rates when paired with a familiar human than with an unfamiliar human, suggesting that horses are more relaxed with familiar humans. (This study looked at riding)
Ijichi, C., Griffin, K., Squibb, K. & Favier, R. (2018). Stranger danger? An investigation into the influence of human-horse bond on stress and behaviour. Applied Animal Behavior Science, 206, 59-63.	United Kingdom	Behavioural observation and physiological measures	To determine whether the presence of horses’ owners affect behaviour and physiological stress responses of horses during novel handling tests.	physiological (heart rate) and behavioural response to interaction with humans	handling	companion	46 horses of mixed breeds and genders (26 geldings and 20 mares)	Experienced handlers	Physiological	Core temperature, discrepancy in eye temperature, heart rate and heart rate variability were recorded to assess stress responses. Polar Equine V800 heart rate monitor by K.G. (Polar Electro Oy, Kempele, Finland), and post-test eye temperature readings. Infrared thermography was analysed using FLIR Tools software (ver. 5.9.16284.1001)post-hoc	Physiological: core temperature; eye temperature; heart rate; and heart rate variability. Test: handling tests with human caretaker and then an unfamiliar human.	Looked at HH bond from perspective of attachment theory (was another, earlier article that did this too that should be identified)	When stroked, horses were more excited than when at rest. Differences in emotional excitability and behaviour while stroking various body regions depended on the type and sex of horses. Parameters studied indicated that both in warmbloods and ponies, stroking the head may be beneficial, whereas the trunk should be treated with caution. Stroking may have a more positive influence in horses of lowe…	Horses did not demonstrate a difference in heart rate, heart rate variability, or core eye temperature when paired with a familiar human than with an unfamiliar human, suggesting that the presence of a familiar person does not confer a "safe-base effect" for the horse. (This study looked handling interactions)
Janczarek, I., Stachurska, A. Wilk, I., Krakowski, L., Przetacznik, M., Zastrzezynska, M. & Kuna-Broniowska, I. (2018). Emotional excitability and behaviour of horses in response to stroking various regions of the body. Animal Science Journal, 89, 1599-1608.	Poland	Repeated measures with physiological measures	To examine emotional excitability and behaviour of horses in response to stroking different regions of their bodies.	physiology (heart rate, heart rate variability) as a measure of emotional reactivity during interaction	handling	companion	15 adult ponies, 9 geldings, and 6 mares	Not provided	Physiological and behavioural	Heart rate and heart rate variability were monitored at rest, during the test and stroking. Simultaneously, horse behaviour was assessed on a 1–5 scale at three points in the experiment (i.e. in the box; during novel-object text; during stroking test). Of the HRV parameters, root mean square of the successive differences in ms (RMSSD) and low frequency : high frequency ratio (LF/HF)were analyzed.…	Behavioural: Observation based on a scale of horse attitude. Physiological: heart rate and heart rate variability. Test: Physical contact with a human over five consecutive days, consisting of stroking one area of the body each day: head (ear, forehead, cheek); neck (lateral and ventral sites); trunk (withers, scapula, etc); front limbs (medial and lateral regions); and hind limbs (medial and lat…	Stress response	The study has shown that the presence of spectators caused more pronounced changes in cardiac activity in the riders than it did in their horses. Cortisol release did not differ in horses or riders between the same equestrian tasks during a rehearsal and a public performance. Horse and riders therefore were seen to respond differentially to the challenges associated with equestrian sports and a p…	Stroking was associated with greater excitability in horses, as identified by significant increase in heart rate and heart rate variability. Behavioural changes were not observed in relation to stroking. Stroking different body regions led to different physiological responses.
Kieson, E., Felix, C., Webb, S. & Abramson, C.I. (2020). The effects of a choice test between food rewards and human interaction in a T herd of domestic horses of varying breeds and experiences. Applied Animal Behaviour Science, 231, 105075	United States	Behavioural observation	To explore the reward value of scratching and patting by a human when compared to known rewards (food).	Arousal of horse	handling	companion horse	11 horses (6 geldings and 5 mares)	Not specified: One familiar and one unfamiliar human	Observational (direct and video recording)	Observation of horse behaviour: Frequency and type of arousal behaviors were recorded based on known arousal patterns in horses and compared to known studies of equine arousal behaviors	Observational: During discrimination and preference tests; self-reports of horse history with previous human interaction		The findings indicate that horses prefer food rewards to human interaction under task-oriented conditions. The horses in this study also demonstrated behaviors indicating physiological arousal (muscle tension, head and neck position) which could have potentially influenced preference for human interactions.	Horses demonstrated increased arousal, as observed by muscle tension and head and neck position, as a result of interaction with humans.
Konig von Borstel, U., Euent, S., Graf, P., Konig, S. & Gauly, M. (2011). Equine behaviour and heart rate in temperament tests with or without rider or handler. Physiology & Behavior, 104, 454-463.	Germany	Behavioural observation and physiological measures	To compare horses' physiological response and behaviour in the same temperament test across diferent types of human interaction activities.	physiology (heart rate, heart rate variability) and behaviour during interaction	riding, handling	riding	65 Hanoverian Riding Horses, including 6 mares, 7 geldings and 52 stallions,	Not provided	Physiological and behavioural	Heart rate and heart rate variability. Horses were equipped with heart rate monitors (Polar RS 800), and mean heart rates (HR) as well as the square root of the mean squared differences of successive NN intervals (RMSSD) and the proportion of number of interval differences of successive NN intervals greater than 50 ms during each measurement time-frame(pNN50) were calculated as indicators of hear…	Physiological: Heart rate and heart rate variability. Behavioural: video analysis of horse reactivity, activity, time to calm down, and emotionality during approach to unexpected stimulus and after approach. Temperament (biologically rooted behaviour) which can be modified by external interactions. It was divided into behavioural traits for testing: activity, reactivity, and emotionality. Test: H…	Reactivity to interaction (i.e. ridden, led, and released free); temperament. Temperament is defined in this study as an individuals' biologically rooted behaviour tendencies that remain relatively stable across situations and time. Subdivided temperament into the behavioural traits activity, reactivity, emotionality and sociability.	Overall, the results show that a rider or handler influences, but not completely masks, the horses' intrinsic behaviour in a temperament test, and this influence appeared to be stronger on behavioural variables and heart rate variability than on the horses' heart rates. Taking both practical considerations and repeat abilities into account, reactivity appears to be the most valuable parameter. Em…	Fear reactivity appears to be one of the most important and stable components of horse temperament. Leading in this study resulted in the lowest behavioural reactions, interpreted that a handler on the ground has a stronger influence on horses' behaviour than when mounted. Human interaction appears to have a stronger effect on behavioural variabiles and heart rate variability than heart rate.
Kozak, A., Zieba, G., Tietza, M. & Rozempolska-Rucinska, I. (2018). Consistency of emotional reactivity assessment results obtained in different behavioural tests. Applied Animal Behaviour Science, 205, 54-60.	Poland	Behavioural observation and physiological measures	To investigate the reliability of various behavioural tests on horse reactivity and determine whether emotional reactivity can be measured by a single assessment tool.	physiology (heart rate) and behaviour as a measure of emotional reactivity during interaction	handling	companion	31 different-aged małopolski horses	Not provided	Behavioural and physiological	Behavioural: (1) Measurement of the task performance time(s); voluntary approach to the object; and latency time with the use of a stopwatch; and (2) assessment of the behaviour in a point scale defining the horse's reactivity during the test. Heart rate: Assessment of the degree of emotional arousal reflected in changes in the heart rate using telemetric HR measurements with the Polar s 810i Yo …	Physiological: heart rate. Behavioural: direct observation using a point scale as a measure of emotional reactivity. Test: Three tests were used: handling test (forced human apporoach); human-horse interaction (brushing, bridling, leg rising, leading to stable); and novelty tests (leading from stable, unfamiliar human approach, familiar passive and active human, and novel object test)	Reactivity to humans: Reactivity is associated with HH bond because high reactivity can negatively affect the bond.	Negative reinforcement was rapidly associated with an increased emotional state, as revealed by heart rate measurements, and these ponies tended to seek out less human contact. On the contrary, PR ponies showed an increased interest in humans, actively seeking contact after training. Thus, it seems that the reinforcement-based associative learning was more efficient in the case of positive reinfo…	Emotional reactivity is a trait that consists of multiple variabiles rather than one indicator of the horse's temperament. Handling tests were concluded to be the only interaction type sufficient for consistent assessment of reactivity. Horses demonstrated varying degrees of sensitivity to human touch in handling tests, which appeared to be associated with horses' preference for physical touch on…
Lansade, L. & Bouissou, M-F. (2008). Reactivity to humans: A temperament trait of horses which is stable across time and situations. Applied Animal Behaviour Science, 113, 492-508.	France	Behavioural observation and physiological measures	To test the existence of a ‘‘reactivity-to-humans’’ trait which is stable over time and across situations.	physiological (heart rate) and behavioural response to interaction with humans (handling)	non-physical interaction and handling	farm	110 horses, comprised of Anglo-Arabs and Welsh ponies	Not provided	Behavioural and physiological	Behavioural: Ethogram, checklist of behaviours observed at various test points Physiological: A heart-rate monitoring system (Polar Accurex Plus), set to record the heart rate every 5 s, was placed under the surcingle. The experimenter then led the horse to the middle of the pen where he tried to keep it motionless for 3 min, holding it by its halter while the heart rate was recorded. The average…	Physiological: heat rate. Behavioural: video analysis using ethogram (checklist of behaviours at various points). Test: familiar passive human test; familiar active human test; unfamiliar active human test; and halter-fitting.	Reactivity to humans	The behavioural tests used in this study were able to differentiate between horse facilities with excellent or sub-optimal human-animal relationships, as previously evaluated by official veterinarians. Horses with "sub-optimal" relationships showed avoidance and aggressive behaviours more often when approached.	Results demonstrate a potential "reactivity-to-humans" temperament trait that is stable across time, based on observation of horse behaviour. Heart rate was not considered to be an indicator of reactivity towards humans as it did not correlate with previously supported behavioural indicators of reactivity, and was not consistent over time. It is posited that heart rate is too sensistive adn non-s…
Ligout, S., Bouissou, M.F. & Boivin, X. (2008). Comparison of the effects of two different handling methods on the subsequent behaviour of Anglo-Arabian foals toward humans and handling. Applied Animal Behaviour Science, 113(1), 175-188.	France	Behavioural observation	To compare the effect of forced and unforced handling at weaning on horses’ behaviour towards humans and handling.	behaviour towards humans	handling	farm	23 Anglo-Arabian foals	Not provided	Observational / Behavioural	Behavioural tests were designed to assess short-term and long-term effects of experimental treatments on animals’ fear of humans and manageability. Procedures and duration of those tests are based on those already used in the literature: the motionless person test, the approach test (for review see Waiblinger et al., 2006; Hausberger et al., 2008) and a ‘‘halter fitting test’’. The behaviour of t…	Behavioural: Direct observation of horse behaviour after repeated human contact in fouls. Test: Motionless person test (motionless, unfamiliar person), the approach test (human forcing physical contact), and a halter fitting test (equipment fitting)	Reactivity to human interaction	Overall, behavioural and physiological responses of horses to humans are more pronounced based on human experience with horses than whether the human is diagnosed with a mental disorder. This may be a reflection of a directness of movement associated with humans who are experienced with horses that makes the horse more attentive. It appears that horses respond more to physical cues from the human…	Forced human contact led to lower latencies in approach to an unfamiliar human than unforced human contact, only in a familiar environment.
Lundberg, P., Hartmann, E. & Roth, L. (2020). Does training style affect the human-horse relationship? Asking the horse in a separation–reunion experiment with the owner and a stranger. Applied Animal Behaviour Science, 233, 105144. https://doi.org/10.1016/j.applanim.2020.105144	Sweden	Behavioural observation and physiological measures	To explore whether horses show attachment-related behaviour towards the owner compared to a stranger in a modified Strange Situation Pro- cedure (SSP) consisting of a walking phase, a standing still phase, separation from the owner/stranger and lastly a reuinon.	Presence or absence of attachment-related features	handling, non-physical interaction	companion horse	26 privately owned horses (14 mares and 12 geldings of different breeds and age, ranging from 4 to 28 years)	Individuals who had owned horses for at least one year	Observational (Ethogram: direct and video recording)	Heart rate was recorded using a Polar Equine belt with an attached H7 sensor (Polar®). Observational: Horses’ behaviours and positions were recorded as duration (in s) except ear flickering and vocalisations (frequency or total number) according to an ethogram of behaviours, vocalisations, and positions.	Observational: Ethogram of horse behaviour		Behavioural observations and increased heart rate when separated from owners and strangers indicate features of attachment to humans; no differences were observed in the equine participants' reactions to strangers and owners.	Horses demonstrate attachment-related behaviours towards humans.
Malinowski, K., Yee, C., Tevlin, J.M., Birks, E.K., Durando, M.M., Pournajafi-Nazarloo, H., Cavaiola, A.A. & McKeever, K.H. (2018). The effects of equine assisted therapy on plasma cortisol and oxytocin concentrations and heart rate variability in horses and measures of symptoms of post-traumatic stress disorder in veterans. Journal of Equine Veterinary Science, 64, 17-26.	United States	Randomized controlled trial	To determine if participation in EAAT alters physiological markers of stress and well-being in horses; and whether symptoms of post traumatic stress disorder in veterans is affected by EAAT.	horse behaviour, physiology, and well-being relative to therapy related interaction	riding	therapy	9 geldings, of various breeds	Not provided	Physiological: Cortisol and HRV were chosen as physiological markers of stress in this study.	Cortisol blood samples (10 mL)were obtained via jugular veni puncture at rest, 30 minutes before (T-30) and immediately before (T0) the start of each session, 10 minutes after (Tþ10) and at 30 minutes after(Tþ30) the conclusion of the EAAT session in the horses’ individual stalls to measure plasma cortisol and oxytocin. Heart rate: Electrocardiogram telemetric HR monitors designed for animals (Te…	Physiological: heart rate and cortisol blood samples (oxytocin). Test: therapy sessions with veterans diagnosed with post-traumatic stress disorder.	Therapy for PTSD; impact of stress in horses	The analyses conducted in this study were based on assessment of the emotional reactivity of horses with the use of many behavioural tests in an attempt to answer the question whether the evaluation will be the same in each case. In each experiment, the animal was exposed to direct human touch, although the type of this contact differed between the tests. The value of the correlation (Table 3) be…	Stress levels in horses, as indicated by plasma cortisol concentrations and heart rate variability, was not affected by participation in therapy sessions with veterans diagnosed with post traumatic stress disorder.
Mendonca, T., Bienboire-Frosini, C., Kowalczyk, I., Leclercq, J., Arroub, S. & Pageat, P. (2019). Equine activities influence horses' responses to different stimuli: could this have an impact on equine welfare? Animals, 9(9). DOI: 10.3390/ani9060290.	France	Behavioural observation and physiological measures	To investigate the influence of equine activities on the behavioral responses and autonomic nervous system (ANS) activity of adult horses.	physiology (heart rate variability) as a measure of emotional reactivity during interaction	riding	sport, therapy	41 horses	Not provided	Physiological	ANS activity: heart rate variability was assessed using the standard deviation of the R-R intervals (SDNN), square root of the mean of the sum of the squares of differences between successive interbeat-intervals (RMSSD) and low frequency/high frequency (LF/HF). Behavioral responses: video analysis was performed considering the following behaviors: exploration, interactions with another horse, and…	Physiological: heart rate variability. Behavioural: video analysis of the following horse behaviours: exploration, interaction with another horse, and latency to approach human. Test: Horse was free to roam testing area and underwent five conditions: baseline; unknown person (presence of unfamiliar human); umbrella opening (person sits with open umbrella); ground obstacle (horse must cross obstac…	Reactivity and emotional responses of horses to human-led activities	This study shows that horses communicate with ignorant humans using visual and tactile signals when faced with an unsolvable problem (food hidden at unreachable location). Their visual and tactile signals may be interpreted as requests or attention-getting behaviour to convey their intention to obtain the food and inform the caretaker of the food’s presence.	The training that horses receive impact perception of stimuli and emotional regulation, and appear to influence behavioural and physiological responses to different stimuli. Exposure to unfamiliar situations or environments beyond the scope of their training may impact equine welfare.
Mendonca, T., Bienboire-Frosini, C., Menuge, F., Leclercq, J., Lafont-Lecuelle, C., Arroub, S. & Pageat, P. (2019). The Impact of Equine-Assisted Therapy on Equine Behavioral and Physiological Responses. Animals, 9, 409.	France	Observational with physiological measures	To investigate whether EAT creates negative or positive emotions in horses, and the influence of patients’ expectations on horses’ emotional responses.	physiology (heart rate variability) as a measure of emotional reactivity during therapy-related interaction	riding and/or handling	therapy	58 horse dyads	Not provided	Behavioural and physiological	Behavior data were collected for both the preparation and working phases by one observer through direct observation. The considered behaviors included “ears pinned back” (EPB), “head lateral movement” (HLM), “snort”, and “defecation”. These parameters were assessed in terms of frequency. HRV data were collected during all the phases with Polar V800 Equine equipment (Kemple, Finland). Then, the co…	Physiological: Heart rate variability. Behavioural: direct observation of the frequency of specific behavious: ear pinned back; head lateral movement; snort; and defecation, as a measure of horses' emotional state. Test: therapy sessions	Therapy for humans, effect on horses	There were no significant differences between the response of horses to patients and healthy people in the Person Test. The results of the Working Test indicated that horses’ emotional excitability was lower during hippotherapeutic sessions than during riding school sessions. The contact with patients did not involve emotional excitability in therapeutic horses. During the Person Test, the estima…	Equine assisted therapy sessions with patients who have both physical and psychological expectations were more challenging for horses than patients with psychological expectations alone.
Merkies, K., Sievers, A., Zakrajsek, E., MacGregor, H., Bergeron, R. & Konig von Bortel, U. (2014). Preliminary results suggest an influence of psychological and physiological stress in humans on horse heart rate and behavior. Journal of Veterinary Behavior, 242-247.	Canada	Behavioural observation and physiological measures	To determine if horses can differentiate between humans who are physiologically stressed as opposed to psychologically stressed.	physiological (heart rate) and behavioural response to interaction with humans	non-physical interaction and handling	working, draft	10 horses	Not provided	Physiological and behavioural	Heart rate: Both humans and horses were equipped with an HR monitor(Polar RS800; Polar Electro Canada, Lachine, Quebec, Canada) before each treatment. Polar HR monitors have been validated for use in humans (Gamelin et al., 2006) and low-exertion studies in horses (Parker et al., 2009). Behavioural: Behaviors were determined retrospectively in 5-second sampling intervals using data captured by vi…	Physiological: heart rate. Behavioural: video analysis of horse head position, gait, and body position relative to the human. Test: Horses loose in a pen were randomly subjected to: (1) calm human comfortable around horses; (2) physically stressed human; (3) psychologically stressed human; and (4) no human.	Reactivity	Exploratory investigation (small pop size): Overall the weighted mean (0.23) and the Z-statistic which calculates effect size (3.03, p , 0.05) indicated that there was a mild to moderate symmetry collectively between the child–horse pairs. This could be random, the result of the short period of time the pairs spent together, or a product of child–horse matching. One would expect to see no reactio…	Horses appeared less stressed in the presence of a stationary physically or psychologically stressed human than a calm person, as demonstrated by lower heart rates and slower gait.
Merkies, K., McKechnie, M.J. & Zakrajsek, E. (2018). Behavioural and physiological responses of therapy horses to mentally traumatized humans. Applied Animal Behaviour Science, 61-67.	Canada	Randomized controlled trial	To analyze the effects of EAT on the horse.	behaviour and physiology (hearat rate and salivia cortisol) post therapy-related interaction	handling	therapy	17 horses	Not provided	Physiological and behavioural	Heart rate: Polar RS800, Lachine, QC Saliva: Saliva samples were collected from the horse 30 min prior to each trial and 30 min post-trial. Behavioural observations indicative of stress in the horse (gait, head height, ear orientation, body orientation, distance from the human, latency of approach to the human, vocalizations, and chewing) were retrospectively collected from video recordings of ea…	Physiological: heart rate and salivary cortisol samples. Behavioural: video analysis of horse gait, head height, ear orientation, body orientation, distance for human (during lead), latency of approach to human, vocalizations, and chewing, as measures of stress. Test: horses interacted with humans diagosed with post-traumatic stress disorder (treatment) and without any mental illness diagnoses (c…	Therapy effects on horse	We found a significant order affect, with higher horse heart rates seen the first time around the course regardless of whether a familiar or unfamiliar handler was leading (Wilcoxon test: Z= –2.67, p< 0.05). However, despite this, the horses’ mean heart rates for each course were significantly higher with the unfamiliar handler than with the familiar handler (Wilcoxon test: Z= –4.46, p< 0.001). I…	Behavioural and physiological responses of horses to humans is associated with the human's experience with horses rather than presence of a mental disorder. Horses appear to respond primarily to physical cues rather than emotional cues.
Minero, M., Dalla Costa, E., Dai, F., Canali, E., Barbieri, S., Zanella, A., Pascuzzo, R. & Wemelsfelder, F. (2018). Using qualitative behaviour assessment (QBA) to explore the emotional state of horses and its association with human-animal relationship. Applied Animal Behaviour Science, 204, 53-59.	Italy	Behavioural observation (qualitative behaviour assessment)	To investigate the emotional state of horses and explore its association with indicators of human-animal relationship.	behaviour as a measure of emotional reactivity during interaction	handling	farm	20 horses	Veterinarians	Observational	Qualitative behaviour assessment (QBA), avoidance distance test (AD) and a forced human approach test (FHA)	Behavioural: direct observation of horses using13 qualitative expressions to describe horse behaviour. Qualitative description of horse behaviour during tests using a scale. Test: avoidance distance test and forced human approach test.	Focuses on welfare of animal (observational) and effect of human handling on their reactivity towards humans	The time to raise the fore legs was not different between groups at both tested ages, however FB foals slightly decreased their performance with time (P<0.01). They also performed less well than SBs in a hand-leading task at 12 months old (P<0.01) while they improved their performance when older (P<0.01). SB foals when older were easier than FB horses to halt (P<0.05). When tested at 12 and 18 mo…	Horses with high indicators on the Qualitative Behaviour Assessment with descriptors of relaxed, friendly, and at ease was found to be associated with absence of negative behaviours (e.g. avoidance) and presence of positive behaviours towards humans. In contrast, low QBA indicators (e.g. aggressiveness) was associated with high arousal and negative behaviours when interacting with humans. Horses …
Minero, M., Vittoria Tosi, M., Canli, E. & Wemelsfelder, F. (2009). Quantitative and qualitative assessment of the response of foals to the presence of an unfamiliar human. Applied Animal Behaviour Science, 116(1), 74-81.	Italy	Repeated measures with observational behaviour	To investigate on-farm behaviour tests for horses and examine the impact of handling on the response of yearlings to unfamiliar humans.	behaviour towards humans post interaction	handling	farm	14 Thoroughbred Yearlings, 7 females and 7 males, ranging in age from 16 to 18 months at the beginning of the experiment. Observers were 21 veterinarians	Not provided	Observational	Qualitative- principal component analysis (PCA) using video clips and quantitative - generalised procrustes analysis (GPA)	Behavioural: video analysis of observable behaviours. Test: motionless human test after repeated handling by humans.	Early exposure to humans in yearlings leads to a more trusting relationship. "The quality of the human–horse relationship greatly affects the welfare of farmed horses, and in turn the horses’ level of confidence influences their disposability to work with man."	The aim of the current study was to investigate whether compliance is a reliable indicator of stress responses in horses, and whether this may relate to coping strategies. Physiological indicators of stress were not associated with compliance, indicated by crossing time. Crossing time did not correlate with either pre-test or post-test eye temperatures or the discrepancy between eyes. Additionall…	Repeated handling of yearlings led to increased compliance with approaching a human and led to qualitative differences in behavioural style, appearing more "explorative/sociable" and "calm/apathetic", as opposed to "suspicious/nervous" and "impatient/reactive".
Munsters, C., Visser, K., van den Broek, J. & Sloet van Oldruitenborgh-Oosterbaan, M. (2012). The influence of challenging objects and horse-rider matching on heart rate, heart rate variability and behavioural score in riding horses. The Veterinary Journal, 192, 75-80.	Netherlands	Behavioural observation and physiological measures	To quantify the influence of repetition and rider-horse match on the stress of horses encountering challenging objects.	stress and behaviour of horse post-interaction	riding	dressage	16 Dutch Warmblood horses	Amateur and experienced riders	Behavioural and physiological	Heart rate (HR), heart rate variability (HRV) of horse and rider, and behaviour score (BS)	Physiological: heart rate, heart rate variability. Behavioural: direct observation of horse-rider dyads as either "matching" or "mismatching" and of the compliancy of the horse. Test: Horses were ridden by a different rider each session and challenged by three objects.	Communication between rider and horse is affected by the ability of the rider to give the right physical signals at the appropriate time. This interaction is also influenced by the experiences of both rider and horse, an understanding of the mentality of the particular horse (Miller, 2001; Visser et al., 2001, 2008b), the riding skills of the rider (McGreevy and McLean, 2010), and the degree of ‘…	The present study showed that draft horses respond to stationary physically stressed humans (exhibiting increased HRs) with lower HRs than when in the presence of a calm human. Horses also moved slower and carried their head lower in the presence of physically or psychologically stressed humans. Thus, horses inter-acting with stressed or fearful humans where participants may not be comfortable ar…	Horses-human dyads that were considered to "match" resulted in lower stress responses in horses when exposed to a novel object or challenging situation. Moreover, horses that matched to multiple humans, considered compliant or partly compliant, demonstrated lower heart rates than non-compliant horses (i.e. horses that did not match to multiple riders).
Munsters, C., van den Broek, J., van Weeren, R., Sloet van Oldruitenborgh-Oosterbaan, M. (2013). The effects of transport, riot control training and night patrols on the workload and stress of mounted police horses. Applied Animal Behaviour Science, 143, 52-60.	Netherlands	Observational with physiological measures	To explore behavioural and physiological measures of police horses during police work.	physiological (heart rate) and behavioural response to interaction with humans	riding	police work	9 police horses	Experienced riders	Observational and physiological	During all scenarios horses were equipped with a HR monitor, Polar-RS800 (Polar Electro), recording HR (beats/min) at 12 Hz and simultaneously recording speed (m/s) with an integral GPS system. Plasma LA concentration (mmol/L) was measured with a portable handheld LA measurement device. After completion of the training scenarios, a behavioural score for each horse for each training (including the…	Physiological: heart rate; plasma lactate concentration. Behavioural: video analysis of horse emotional state while standing still, walking, trotting, and cantering using a scale from 0 (completely relaxed) to 10 (very anxious). Test: Various scenarios during police work: transport, riot control training, and night patrols.	Rider-horse in professional context (police)	Regarding stability over time, there was a strong correlation between ages in the frequency of licking/nibbling the passive human, the time taken by a familiar or unfamiliar person to touch the horse, and the time taken to fit a halter (e.g. the time taken to touch the horse’s muzzle was significantly correlated between ages in 7 out of the 8 possible cases: 0.40R0.67). Regarding stability across…	Police horses demonstrated low heart rates during work activities (standing still, walk, trot/canter) during night patrols. The highest heart rates observed occured while standing still during riot control, however were lower than horses intentionally aroused to elicit the stress response in a previous study. Habituation is suggested to have resulted in the lack of stress response observed, as in…
Nuchprayoon, N., Arya, N. & Ritruechai, P. (2017). Stress cortisol and muscle stiffness in horses used for equine-assisted therapy. Journal of Applied Animal Science, 10(2), 35-46.	Thailand	Ethnographic study (physiological measures)	To study the stress cortisol and muscle stiffness of two ponies and a horse used for equine-assisted therapy on a child with autism.	physiological (salivary cortisol, heart rate, muscle indenter) in therapy-related interaction	riding	therapy	Male autistic child age 5 years, and two ponies and a horse. The ages of the ponies were 12 and 29 years old, respectively, and the horse was 22 years old horse.	Novice (children/adolescents)	physiological	Salivary cortisol levels and heart rate were used as indicators of physiologic stress and a muscle indenter was employed to estimate the back muscle stiffness. Saliva samples were collected by three gauzes held with a sponge forceps. The Polar® Heart Rate Monitor was used for measuring the heart rate at rest, during therapy at 5-minute intervals (0, 5, 10, 15, 20, 25, 30 minutes) and after therap…	Physiological: heart rate, salivary cortisol samples, and muscle tone. Test: therapy interaction with a 5-year old child diagnosed with autism.	Equine-assisted therapy (EAT) is a form of treatment that uses horseback riding to improve the patient's health and wellbeing. This therapy does not imply high riding skills from the patient. The goal of this therapeutic form is to improve individual's posture, balance, mobility, and function. The amount of benefits from this therapy is dependent on a combination of factors that includes the type…	There was no statistically significant difference in behaviour or any indicator of stress, depending on whether horses were handled by a familiar or unfamiliar person. This experiment suggests that, in general, the presence of the horse’s owner did not confer a safe-base effect There was no difference in behaviour or any physiological stress response between the handlers. This indicates that a ca…	Salivary cortisol and heart rate did not demonstrate change in horses used for equine assisted therapy before and after sessions, suggesting that use in therapy does not result in a negative impact on horses.
Ono, A., Matsuura, A., Yamazaki, Y., Sakai, W., Watanabe, K., Nakanowatari, T., Kobayahi, H., Irmajiri, M. & Hodate, M. (2017). Influence of riders' skill on plasma cortisol levels of horses walking on forest and field trekking courses. Animal Science Journal, 88, 1629-1635.	Japan	Physiological measures	To evaluate the influence of rider’s skill on the plasma cortisol levels of trekking horses.	physiological (blood cortisol) response to interaction with humans (riding)	riding	companion/trail horses	Three riders and six horses	Beginner, Intermediate, and Advanced	physiological	Cortisol (blood)	Physiological: blood cortisol samples. Test: Trekking horses ridden by three different riders of different riding skills (beginner, intermediate, advanced).	Horse trekking means riding along a walking trail in a forest, field or on a sandy beach. It is a popular leisure activity because it can generally be enjoyed regard- less of age, sex and riding skill. This is thought to potentially be a stressful event for horses, where there are cars, unstable footing, animals, etc. Therefore, understanding the stress of horses during HT is important for the sa…	During individual seclusion mean HR was significantly lower when the rider could control a horse’s fear responses. The workload and stress of police horses are low compared with those of horses in equine sports and probably do not cause behavioural problems and wastage. However, the rider’s control over a horse’s fear response seems to be important in the stress, ridden horses experience during c…	Trekking horses demonstrated higher levels of plasma cortisol immediately before riding than in control horses (no riding). The mental stress of horses in anticipation of being ridden is presumed to be the cause of higher cortisol levels, as the saddle was within sight of each test horse during sampling. (These results suggest that riders should take time to calm the horse and build a good relati…
Pluta, M. & Kedzierski, W. (2018). Emotional responses of horses to patients requiring therapy. Animals & Society, 26, 426-436.	Poland	Behavioural observation and physiological measures	To evaluate the emotional response of therapeutic horses to their contact with patients.	physiology (heart rate) and behaviour as a measure of emotional reactivity during therapy-related interaction	riding and handling	hippotherapeutic	6 adult horses	Novice, naïve, and experienced	behavioral measures and physiological (heart rate)	An elastic belt with a transmitter for telemetric HR registration (POLAR Accurex Plus, OY ELECTRO, Finland) was placed around the girth of each horse.	Physiological: heart rate. Test: Motionless human test and working test (evaluates horses' emotional response to hippotherapy or riding). Tests were completed three times per horse with the following: patients, naive students, and experience students.		Horses reactions to human-animal interaction tests were significantly linked to Qualitative Behaviour Assessment. In particular, a high score on QBA descriptors like relaxed, friendly, at ease, loading high on the first component, was found to be pronouncedly associated with an absence of signs of avoidance, and positive signs of interest towards an interacting human. Horses achieving higher scor…	Horses demonstrated lower emotional excitability (as indicated by heart rate) during therapy sessions than riding school sessions. Interactions with patients did not affect emotional excitability in horses. (Is the measure of heart rate for emotional excitability controversial?)
Pluta, M. & Osinski, Z. (2014). Variability of heart rate in primitive horses and their relatives as an indicator of stress level, behavioural conduct towards humans and adaptation to living in wild. Bell Vet Pulawy, 58, 495-501.	Poland	Longitudinal	To explore the measure of heart rate as an indicator of behaviour in primitive horses, relative to interaction with humans.	physiological (heart rate) and behavioural response to interaction with humans	handling/grooming	breeding/wild		Not provided	physiological (heart rate)		Physiological: heart rate Test: grooming procedures (hooved clearing and body measurements)		Both salivary cortisol and heart rate did not have significant differences as a consequence of the therapy. Similarly, although a horse tended to have more muscle stiffness after the treatment, overall the therapy had little effect or none on the horseback. The equine-assisted therapy does not seem to create a negative impact on horses.	Polish Konik horses demonstrated less stress symtoms (as indicated by heart rate) to grooming and breeding procedures (hooves cleaning, body measurements) than Bilgoraj horses. Both types of horses are semi-feral and endangered. Polish Konik horses are considered to be genetically adapted to living in natural reserves than Bilgoraj horses, suggesting inherent differences in their response to inte…
Popescu, S., Borda, C., Oros, D., Sandru, D.C., Spinu, M., Guipana, R. & Diugan, E. (2016). Human-animal relationship: a comparative study in working and breeding horses. Bulletin UASVM Veterinary Medicine, 73(2), 301-306.	Romania	Behavioural observation	To comparatively assess the behavioural response towards humans in different horse categories, in two seasons.	behaviour towards humans during interaction	handling	working	339 Working horses, 128 stallions, and 283 broodmares and young horses	Not provided	Observational		Behaviour: Observation of horse attitute (apathetic or alert) and reactions to different test scenerios (aggressive, fear/avoidance, indifferent, friendly). Test: Assessment of welfare as outlined by Popescu & Diugan (2013): Human approach; human walking beside horse; and human physical contact.	Positive interactions between horses and humans lead to positive attitudes of the horse towards humans. These positive experiences can generalize overtime towards unfamiliar persons and people in general, even in different situations than where the original associations were produced. And vise versa.		Breeding stallions demonstrated the highest levels of apathy and lowest levels of friendliness to humans, suggesting a displaying of learned helplessness potentially due to poor living conditions and treatment by humans.
Ringhofer, M. & Yamamoto, S. (2017). Domestic horses send signals to humans when they face with an unsolvable task. Animal Cognition, 20, 397-405.	Japan	Behavioural observation	To investigate horses’ signals directed towards human and response to humans’ knowledge states.	communication with humans	non-physical interaction	companion	8 thoroughbreds	Experienced handlers	Observational	Study 1: Three cameras (one SONY HDR-PJ590V with wide conversion lens and two SONY HDR-CX535s) recorded everything that occurred from three different angles. "Experiment 1 to observe whether and how horses send signals to helpful but ignorant humans in a problem-solving situation where a food item was hidden in a bucket accessible only to the humans. Caretaker was in the presence of the horse nea…	Behavioural: video analysis of observable horse communication signals to human caretaker. Test: caretaker stands in the presence of the horse near food and exposes food to the horse.		Irrespective of the course and the rider’s skill, the cortisol level before HT was higher than that of control (P < 0.05). In both courses, the cortisol levels immediately after HT ridden by the advanced rider were higher than that of control (P < 0.05). However, in every case, the cortisol level 2 h after HT was closely similar to the level of the control. The significant increase in cortisol le…	Horses communicate with humans using visual and tactile signals when faced with an unsolvable problem (i.e. food in an unreachable location).
Sankey, C., Richard-Yris, M-A., Henry, S., Fureix, C., Nassur, F. & Hausberger, M. (2010). Reinforcement as a mediator of the perception of humans by horses (Equus caballus). Animal Cognition, 13, 753-764.	France	Observational with physiological measures	To test the hypothesis that the use of positive or negative reinforcement in horse training may have consequences on the animals’ perception of humans.	physiology (heart rate) and behaviour towards humans post interaction	training	companion	21 ponies of unregistered mixed breed (11 females and 10 geldings)	Experienced trainors	Observational and physiological (heart rate)	Heart rate was recorded with Polar Vantage (Polar Electro OY, Kemple, Finland), which consisted of an electrode belt with a built- in transmitter and a wristwatch receiver. Heart rate measurements have proved to be useful indicators of emotional reactions in a variety of studies (Herd 1991; Jezierski et al. 1999; Visser et al. 2002). Even though some authors found that in positive reinforcement s…	Physiological: heart rate. Test: Two groups of ponies were trained to walk backwards in response to a vocal order using either positive or negative reinforcement.		Horses submitted to sessions A showed lower cortisol levels both at 5 min (Pb0.001) and at 30 min (Pb0.005) after therapeutic sessions than those after session B.Results suggest that in tested horses and for the variables settled, HPA axis was less responsive to disabled than healthy, recreational riders. Among the endocrine responses, cortisol was one of the indicators of HPA axis stress respons…	Negative reinforcement is associated with an increase emotional state and disinterest in human contact. Postivie reinforcement is associated with an increased interest in humans, suggesting that training impacts the horse-human relationship.
Scopa, C., Greco, A., Contalbrigo, L., Fratini, E., Lanata, A., Scilingo, E.P. & Baragli, P. (2020). Inside the Interaction: Contact With Familiar Humans Modulates Heart Rate Variability in Horses. Frontiers in Veterinary Science, 30. https://doi.org/10.3389/fvets.2020.582759	Italy	Physiological measures	To determine whether long-term positive relationships with humans has a positive and immediate impact on the emotional arousal of the horse.	Emotional arousal of horse	handling	companion horse	23 mixed-breed horses (mean 14 ± 6.98 SE years old, nine mares and 14 geldings)	Experienced handlers with no mental health issues	Physiological	Heart rate variability and ECGs in both humans and horses using two wearable systems	Physiological: HRV and ECG		Horses appeared to feel more relaxed while physically interacting (e.g., grooming on the right side) with some familiar handlers compared to the same task performed by someone unfamiliar. The shift of the sympathovagal balance toward a vagal predominance suggests that the horses experienced a decrease in stress response as a function not only of the handler’s familiarity but also of the type of i…	Horses demonstrated lower stress responses to familiar humans than unfamiliar humans and during certain types of interactions (contact vs. contactless).
Sondergaard, E. & Jago, J. (2010). The effect of early handling of foals on their reaction to handling, humans and novelty, and the foal–mare relationship. Applied Animal Behaviour Science, 123, 93-100.	New Zealand	Repeated measures with physiological measures	To investigate if handling of foals within the first days after birth alters their subsequent reaction to humans, as well as the relationship between foal and dam.	physiological (heart rate) and behavioural response to interaction with humans (handling)	handling	farm	Twenty-three male and 21 female standardbred foals born on Wai-Eyre Farm, East Eyreton, New Zealand	Not provided	Observational and physiological (heart rate)	Observation of the foal-mare relationship and the novel object & human approach test Modified Polar equipment for heart rate	Physiological: heart rate. Behavioural: direct observation of foals and their dams. Test: novel object and human approach test after repeated handling by humans.		Observations in horse behaviour did not significantly differ between the experimental and control group after receiving training in proper seating position. However, horses demonstrated a significant decrease in heart rate between Test 1 and Test 2 in the experimental group, i.e. after the rider received training. In other words, observable behaviour did not change in the horse, but there was a m…	Handling of foals in the first two days after birth appeared to affect the foal-mare relationship and alter their perception of humans at a later age, but do not alter their response to novelty or to handling.
Squibb, K., Griffin, K., Favier, R. & Ijichi, C. (2018). Poker Face: Discrepancies in behaviour and affective states in horses during stressful handling procedures. Applied Animal Behaviour Science, 202, 34-38.	United Kingdom	Behavioural observation and physiological measures	To determine whether behaviour during two novel handling procedures was associated with physiological indicators of stress in horses.	behaviour and physiology (heart rate, eye temperature) as a measure of stress	riding	companion	46 horses	Not provided	Observational and physiological (eye temperature and HR)	A FLIR E4 thermal imaging camera (FLIR Systems, USA.) was used to record eye temperature. Polar Equine V800 equipment was used (Polar Electro Oy, Kempele, Finland) to monitor the heart rate of thirty-five subjects.	Physiological: eye temperature recordings, heart rate, and heart rate variability. Test: horse-humans dyads navigating through novel obstacles		Handling of foals in the first 2 days after birth appeared to affect the foal–mare relationship and alter their perception of humans at a later age but did not alter their response to novelty or to handling. The effects of early handling of foals on the foal–mare relationship require further investigation.	Physiological indicators of stress (i.e. heart rate, heart rate variability, and eye temperature) was not associated with compliance during novel handling procedures. This suggests that horses' behavior does not necessarily reflect its psychological and physiological response to stress.
Stomp, M., Masson, A., Henry, S., Hausberger, M. & Lesimple, C. (2020). Could snorts inform us on how horses perceive riding? Behavioural Processes, 172, 104041.	France	Observational	To determine whether non-vocal acoustic signal, snorts, could reflect mild positive emotions in horses.	behaviour as a measure of emotional reactivity during interaction	riding	riding	Preliminary study looked at snort production in 127 horses across 16 riding schools. Follow up study looked at 37 horse-rider dyads	Experienced riders	Observational	Counting snorts during horse human interaction	Behavioural: direct observation of horse neck position and snorts, as well as riding position. Test: horse-rider dyads interacting at riding schools.		Horses tended to be more inclined to approach and contact the experimenter after handling. Other Factors indicated significant qualitative differences in the behavioural style of yearlings before and after handling (p < 0.05 and <0.01, respectively), characterising yearlings as ‘suspicious/nervous’ and ‘impatient/reactive’ before handling, and as ‘explorative/sociable’ and ‘calm/apathetic’ after …	Frequency of horse snorts varied between riding facilities and appeared more frequently in more relaxed contexts (e.g. long, loose reins, low neck posture) and during the walking part of sessions. As a result, snorts appear to be associated with horse comfort and may be an indicator of positive emotion in horses.
Thorbergson, Z.W., Nielsen, S.G., Beaulieu, R.J. & Doyle, R.E. (2016). Physiological and behavioral responses of horses to wither scratching and patting the neck when under saddle. Journal of Applied Animal Welfare Science, 19(3), 245-259.	Australia	Behavioural observation and physiological measures	To determine whether whither scratching or patting the neck are useful tools for relaxation in horses.	physiology (heart rate, heart rate variability) and behaviour post human interaction	handling/grooming	companion	18 horses	Not provided	Observational and physiological (heart rate, heart rate variability)	Heart rate: Polar Pro Trainer 5 Equine Edition Software (Version 5.41.002, Polar Electro Europe BV, Fleurier Branch, Switzerland). Thirty-two behaviors were identified for data collection. The 32 behaviors were separated into three groups based on previous research. These groups were agitated behaviors (15), ambiguous behaviors (10), and relaxed behaviors (7). To assess the behaviors, each 1-min …	Physiological: heart rate. Behavioural: direct observation of 32 types of behaviours, separated into three groups: agitated behaviours (15); ambiguous behaviors (10), and relaxed behaviors (7). Test: Horses were exposed to three treatments: neck patting, wither scrating, and no interaction, following short obstacle course.		Wither scratching produced a significantly longer duration of relaxed-type behaviors. Wither scratching could be a useful tool to help a horse relax while under saddle.	Horses that experience wither scratching appear to demonstrate a longer duration of relaxed-type behaviours than after undergoing neck patting or no interaction with humans.
von Lewinski, M., Biau, S., Erber, R., Ille, N., Aurich, J., Faure, J-M., Mostl, E. & Aurich, C. (2013). Cortisol release, heart rate and heart rate variability in the horseand its rider: different responses to training and performance. The Veterinary Journal, 197, 229-232.	France	Physiological measures	To understand the stress response of horses in the horse-rider team.	stress response relative to interaction	riding/racing	companion	6 horses	Not provided	Physiological: salivary cortisol concentrations, heart rate (HR) and heart rate variability (HRV), SDRR (standard deviation of beat-to-beat interval) and RMSSD (root mean square of successive beat-to-beat intervals)	mobile recording system (S810i, Polar) set to RR interval. HRV was analysed using Kubios HRV software.	Physiological: heart rate and heart rate variability. Test: horse-human dyads riding alone and in the presence of spectators.		Results show that snorts were particularly associated with phases when the rider technique, i.e. long and loose reins, allowed more comfort for the horse, especially while walking. Results were more mitigated for higher paces since the association of snorts with signs of comfort was less clear- cut. Snorts could therefore be useful tools for identifying better practices, especially at slower gait…	Horses do not demonstrate a change in heart rate or cortisol concentrations between a riding rehearsal or public performance (i.e. in the presence of spectators).
Yorke, J., Nugent, W., Strand, E., Bolen, R., New, J. & Davis, C. (2013). Equine-assisted therapy and its impact on cortisol levels of children and horses: A pilot study and meta-analysis. Early Child Development and Care, 18397), 874-894.	Canada	Physiological measures	To examine cortisol levels in children with childhood trauma and horse riding pairs.	physiology (salivary cortisol) during therapy-related interaction (riding)	riding	therapy	4 horses	Novice (children/adolescents)	physiological (salivary cortisol)	Saliva samples were analysed using ELISA assay kits by Dia Metra	Physiological: salivary cortisol samples. Test: multiple therapy sessions that included riding and grooming by children with trauma.		The results indicate that horse welfare was not threatened during the EAA with at-risk adolescents. Over time, therapy horses showed overall more affiliative behaviour and less variability in their stress response (heart rate and avoidance behaviours) toward insecure AS adolescents during grooming and riding, respectively. These results suggest that insecure AS can positively impact horse respons…	Mild to moderate symmetry was observed between child-horse dyads, indicating the potential of physiological matching between the pairs. This was exploratory research, limited in generalizability. Cortisol levels were not interpreted in the context of equine stress or welfare.
Visser, E.K., van Reenan, C.G., van der Werf, J.T.N., Schilder, M.B.H., Knaap, J.H., Barneveld, A. & Blokhuis, H.J. (2002). Heart rate and heart rate variability during a novel object test and a handling test in young horses. Physiology & Behavior, 76, 289-296.	Netherlands	Physiological measures	To quantify tempermental traits on the basis of heart rate and heart rate variability measures.	physiology (heart rate and heart rate variability)	handling		41 Dutch warmblood horses, 26 colts and 15 fillies	Experienced handlers	physiological (heart rate and heart rate variability)	HR was recorded with Polar Vantage (Polar Electro OY, Kemple, Finland), which consisted of an electrode belt with built-in transmitter and a wristwatch receiver. Warm water and methylated spirit were used to optimize the contact between electrode and skin.	Physiological: Heart rate and heart rate variability. Test: Familiar human led horse to a make-shift bridge and allowed horse to decide whether to approach.		In both tests, horses showed at all ages a significant increase in mean HR and decrease in HRV measures, which suggests a marked shift of the balance of the autonomic nervous system towards a sympathetic dominance. In the novel object test, this shift was more pronounced in horses that had not been trained. Furthermore, statistical analysis showed that the increase in mean HR could not be entirel…	Horse demonstrated an increase in heart rate and decrease in heart rate variability, which was more pronounced in untrained horses, suggesting that the social support of the handler may have buffered emotional reactivity to the novel stimulus.
